# Supplementary material for: Return on investments in the Health Extension Program in Ethiopia
Source: PLoS One. 2023 Nov 27;18(11):e0291958. doi: 10.1371/journal.pone.0291958 (PMC10681216; doi:10.1371/journal.pone.0291958)
Supplement: S1 Data — (XLSX) [file pone.0291958.s002.xlsx]

## Sheet: ROI
Amhara						Per HEW per Year
BENFITS	Equity	Empowerment	HEW Employment Multiplier	Productivity	Total	Equity Benefit	Empowerment	HEW Employment Multiplier	Productivity
Economic Value (w/o VSL)	1.16985e+08	5.78623e+07	1.729e+07	4.36327e+08	6.28465e+08	1187.79	587.494	175.551	4430.17
Value of a Statistical Life	- same -	- same -	- same -	1.30898e+09	1.50112e+09				13290.5
COSTS		Personnel	Other Operating	Capital	Total
Recurrent Costs		9.74583e+07	1.70931e+08	7.62906e+07	3.4468e+08
Total Costs		3.4468e+08
SROI	Economic Value	Totals		Value of Statistical Life	Totals
	Total Benefits	6.28465e+08		Total Benefits	1.50112e+09
	Standard ROI	1.82333		VSL	4.35511
Oromia						Per HEW per Year
BENFITS	Equity	Empowerment	HEW Employment Multiplier	Productivity	Total	Equity Benefit	Empowerment	HEW Employment Multiplier	Productivity
Economic Value (w/o VSL)	2.0149e+08	1.04169e+08	1.11182e+08	3.58684e+08	7.75526e+08	1216.66	629.005	671.348	2165.84
Value of a Statistical Life	- same -	- same -	- same -	1.07605e+09	1.49289e+09				6497.51
COSTS		Personnel	Other Operating	Capital	Total
Recurrent Costs		2.19705e+08	2.69992e+08	1.21832e+08	6.26193e+08
Updated Total Cost		6.11529e+08
SROI	Economic Value	Totals		Value of Statistical Life	Totals
	Total Benefits	7.75526e+08		Total Benefits	1.49289e+09
	Standard ROI	1.26818		VSL	2.44125
SNNPR						Per HEW per Year
BENFITS	Equity	Empowerment	HEW Employment Multiplier	Productivity	Total	Equity Benefit	Empowerment	HEW Employment Multiplier	Productivity
Economic Value (w/o VSL)	1.5988e+07	5.44463e+06	5.74694e+07	4.80894e+08	5.59796e+08	172.173	58.6327	618.882	5178.7
Value of a Statistical Life	- same -	- same -	- same -	1.44268e+09	1.52158e+09				15536.1
COSTS		Personnel	Other Operating	Capital	Total
Recurrent Costs		9.42892e+07	1.59905e+08	7.32859e+07	3.36027e+08
Updated Total Cost		3.2748e+08
SROI	Economic Value	Totals		Value of Statistical Life	Totals
	Total Benefits	5.59796e+08		Total Benefits	1.52158e+09
	Standard ROI	1.70941		VSL	4.64634
Tigray						Per HEW per Year
BENFITS	Equity	Empowerment	HEW Employment Multiplier	Productivity	Total	Equity Benefit	Empowerment	HEW Employment Multiplier	Productivity
Economic Value (w/o VSL)	1.91166e+07	9.88316e+06	1.59673e+07	1.7283e+08	2.17797e+08	848.493	438.666	708.713	7671.1
Value of a Statistical Life	- same -	- same -	- same -	5.18489e+08	5.63456e+08				23013.3
COSTS		Personnel	Other Operating	Capital	Total
Recurrent Costs		3.14622e+07	3.42284e+07	1.91587e+07	8.59232e+07
Total Costs		8.48493e+07
SROI	Economic Value	Totals		Value of Statistical Life	Totals
	Total Benefits	2.17797e+08		Total Benefits	5.63456e+08
	Standard ROI	2.56687		VSL	6.64067
Ethiopia (4 Regions)						Per HEW per Year
BENFITS	Equity	Empowerment	HEW Employment Multiplier	Productivity	Total	Equity Benefit	Empowerment	HEW Employment Multiplier	Productivity
Economic Value (w/o VSL)	3.5358e+08	1.7736e+08	2.01909e+08	1.44874e+09	2.18158e+09	931.725	467.363	532.053	3817.59
Value of a Statistical Life	- same -	- same -	- same -	4.34621e+09	5.07905e+09				11452.8
COSTS		Personnel	Other Operating	Capital	Total
Recurrent Costs		4.42915e+08	6.35056e+08	2.90567e+08	1.36854e+09
Total Costs		1.36854e+09
SROI	Economic Value	Totals		Value of Statistical Life	Totals	467.363
	Total Benefits	2.18158e+09		Total Benefits	5.07905e+09	532.053
	Total Costs	1.36854e+09		Total Costs	1.36854e+09	3817.59
	Standard ROI	1.5941		VSL	3.7113
Equity Marginal Analysis
Totals	Tigray	Ahmara	Oromia	snnp
Income	2.46224e+06	630308	1.09216e+08	755843	1.13064e+08
Rural	1.01909e+07	3.16415e+07	5.25353e+07	1.24074e+07	1.06775e+08
Education	6.46338e+06	8.47134e+07	3.97394e+07	2.8248e+06	1.33741e+08
	1.91166e+07	1.16985e+08	2.0149e+08	1.5988e+07	3.5358e+08
Total	3.5358e+08

## Sheet: HEW Numbers
Inputs	2005	2008	2009	2010	2011	2012	2013	2014	2015	2016	2017
Amhara	246	5901	8151	9494	9545	9595	9646	9697	9748	9798	9849
Oromia	795	7971	10771	14001	14367	14732	15098	15464	15830	16195	16561
SNNP	208	6228	8378	8542	8648	8755	8861	8967	9073	9180	9286
Tigray	40	1202	1652	2052	2081	2109	2138	2167	2196	2224	2253
Total											37949
HP											18974.5

## Sheet: Lives Saved
Clinical Activities	HEW Contribution	Maternal Lives Saved	Still birth and child lives saved
Vitamin A Supplementation	79	-	-4520
Measles-Single Dose	71	-	20620
Rotavirus-Two Doses	71	-	4139
Treatment for Moderate/Acute Malnutrition	71	-	4221
Pneumococcal (PCV)-Three Doses	66	-	17209
Vitamin A for Treatment of Measles	63	-	-13216
Tetanus Toxoid Vaccination	56	-17	-634
Zinc for Treatment of Diarrhea	45	-	4638
Contraceptive Use	45	-693	-
ORS for Childhood Diarrhea	43	-	3205
Malaria Treatment	41	131	-
Oral Antibiotics for Pneumonia	39	-	3837
Iron/Folate Supplementation in Pregnancy	39	-	204
Immediate Assessment and Stimulation	17	-	959
Antibiotics for Dysentery	13	-	-34
Syphilis Detection and Treatment	2	-	51
Labor and Delivery Management	1	8	399
Neonatal Resuscitation	1	0	54
Total [Mean]	763 [42]	(570) [(143)]	41,132 [2,571]
Non-Clinical Activities
Promotion of personal hygiene & waste disposal	71	-	3316
Promotion of breast-feeding practices	59	-	874
Promotion of infant & young child feeding	58	-	1745
Promotion of clean postnatal practices	54	186	4017
Total [Mean]	242 [61]	187 [187]	9,953 [2,488]
Grand Total [Mean]	1005 [48]	(384) [(77)]	51,084 [2,554]
